# Supplementary material for: Compositional and Functional Analysis of Golden and Brown Flaxseed: Nutrients, Bioactive Phytochemicals, Antioxidant Activity, and Cellular Responses
Source: Nutrients. 2025 Oct 29;17(21):3407. doi: 10.3390/nu17213407 (PMC12608315; doi:10.3390/nu17213407)
Supplement: Supplementary file 1 [file nutrients-17-03407-s001.zip]

Archive with 1 entries (1 files):
- nutrients-3917772-supplementary.pdf
